# Supplementary material for: Novel CD44-Targeted Albumin Nanoparticles: An Innovative Approach to Improve Breast Cancer Treatment
Source: Int J Mol Sci. 2024 Sep 30;25(19):10560. doi: 10.3390/ijms251910560 (PMC11477043; doi:10.3390/ijms251910560)
Supplement: Supplementary file 1 [file ijms-25-10560-s001.zip]

Archive with 1 entries (1 files):
- ijms-3214078-supplementary.pdf
